# Supplementary material for: L-Thyroxine Improves Vestibular Compensation in a Rat Model of Acute Peripheral Vestibulopathy: Cellular and Behavioral Aspects
Source: Cells. 2022 Feb 16;11(4):684. doi: 10.3390/cells11040684 (PMC8869897; doi:10.3390/cells11040684)
Supplement: Supplementary file 1 [file cells-11-00684-s001.zip]

Archive with 2 entries (2 files):
- Supplementary Materials/Supplementary video 1 (NaCl).mp4
- Supplementary Materials/Supplementary video 2 (T4).mp4
